# Supplementary material for: A blackberry (Rubus L.) expressed sequence tag library for the development of simple sequence repeat markers
Source: BMC Plant Biol. 2008 Jun 20;8:69. doi: 10.1186/1471-2229-8-69 (PMC2474608; doi:10.1186/1471-2229-8-69)
Supplement: Additional file 1 — Blackberry (Rubus L.) EST contigs containing more than five sequences. Description and accession number of the Entrez protein database sequence that the blackberry sequence most closely matched (match sequence), and functional category of the match sequence. [file 1471-2229-8-69-S1.xls]

## Sheet: Sheet1
Additional File 1 - Blackberry (Rubus L.) EST contigs containing more than five sequences
Description and accession number of the Entrez protein database sequence that the blackberry sequence most closely matched (match sequence), and functional category of the match sequence.
Contig	No. ESTs	Best sequence similarity match description	Match Sequence	Match Organism	Functional category
Contig 019	28	Ribulose 1,5-bisphosphate carboxylase small subunit	403160	Unknown	2.3	Photosynthesis/ Calvin cycle
Contig 219	28	Chlorophyll a/b-binding protein precursor - swollen duckweed	482445	Unknown	9.26	Cell structure/ chloroplast
Contig 292	13	Non-specific lipid transfer protein precursor	67937765	Fragaria ×ananassa	7.13	Lipid transporter
Contig 111	12	Chlorophyll binding protein	226259	Unknown	9.26	Cell structure/ chloroplast
Contig 222	12	Photosystem II type I chlorophyll a/b-binding protein	506629	Unknown	9.26	Cell structure/ chloroplast
Contig 194	10	Carbonate dehydratase (EC 4.2.1.1) 1a - Populus tremula × Populus tremuloides	7436819	Populus	2.3	Photosynthesis/Calvin cycle
Contig 253	10	Lipid transfer protein	18477856	F. ×ananassa	7.13	Lipid transporter
Contig 058	9	Plastidic aldolase	4827253	Nicotiana paniculata	2.3	Photosynthesis/ Calvin cycle
Contig 254	9	Ribulose 1,5-bisphosphate carboxylase small subunit	403160	Unknown	2.3	Photosynthesis/ Calvin cycle
Contig 036	8	Photosystem I subunit XI	29468504	N. attenuata	2.2	Electron transport/ mitochondrial/ chloroplast
Contig 119	8	Chlorophyll a/b-binding protein (cab-11) - tomato	100196	Unknown	9.26	Cell structure/ chloroplast
Contig 197	8	Ribulose 1,5-bisphosphate carboxylase small subunit	403160	Unknown	2.3	Photosynthesis/ Calvin cycle
Contig 227	8	10 kDa photosystem II polypeptide	33694227	Trifolium pratense	2.2	Electron transport/ mitochondrial/ chloroplast
Contig 024	7	Plastidic aldolase NPALDP1	4827251	N. paniculata	2.3	Photosynthesis/ Calvin cycle
Contig 148	7	Low molecular weight heat shock protein	6969974	Malus ×domestica	11.05	Stress responses
Contig 250	7	Ribulose-bisphosphate carboxylase activase (EC 6.3.4.-) - apple tree	541930	Unknown	2.3	Photosynthesis/ Calvin cycle
Contig 288	7	PSBY_ARATH Photosystem II core complex proteins psbY, chloroplast precursor (L-arginine metabolising enzyme) (L-AME)	6093827	Arabidopsis thaliana	2.2	Electron transport/ mitochondrial/ chloroplast
Contig 013	6	Chlorophyll a/b-binding protein type I - common tobacco	625547	Unknown	9.26	Cell structure/ chloroplast
Contig 021	6	Light harvesting chlorophyll A/B binding protein	3560529	Prunus persica	9.26	Cell structure/ chloroplast
Contig 235	6	Leucine zipper protein	38503523	Gossypium hirsutum	4.19	General transcription factors
Contig 246	6	Photosystem I reaction centre PSI-D subunit precursor	34787117	Solanum tuberosum	2.2	Electron transport/ mitochondrial/ chloroplast
Contig 267	6	Glyceraldehyde-3-phosphate dehydrogenase B subunit	309671	Unknown	2.3	Photosynthesis/ Calvin cycle
Contig 287	6	Cytosolic class II low molecular weight heat shock protein	5257560	P. dulcis	11.05	Stress responses
Contig 044	5	Unnamed protein product	39923102	N. tabacum		Unknown protein
Contig 066	5	ATP synthase (gamma subunit)	19785	N. tabacum	2	Energy
Contig 088	5	Ribulose-bisphosphate carboxylase activase (EC 6.3.4.-) - apple tree	541930	Unknown	2.3	Photosynthesis/ Calvin cycle
Contig 092	5	DEPMNA glyceraldehyde-3-phosphate dehydrogenase (NADP) (phosphorylating) (EC 1.2.1.13) A precursor, chloroplast	66025	Unknown	2.3	Photosynthesis/ Calvin cycle
Contig 101	5	Light-harvesting chlorophyll a/b-binding protein	556367	Unknown	9.26	Cell structure/ chloroplast
Contig 104	5	23kDa polypeptide of the oxygen-evolving complex of photosystem II	6691487	Cucumis sativus	2.2	Electron transport/ mitochondrial/ chloroplast
Contig 133	5	Chlorophyll a/b-binding protein type I precursor - tomato	100200	Unknown	9.26	Cell structure/ chloroplast
Contig 167	5	MT2_FRAAN Metallothionein-like protein type 2 MET1	2497895	F. ×ananassa	11.07	Disease/ defense/ heavy metals
Contig 170	5	CUSP plastocyanin precursor - spinach	2144305	Unknown	2.2	Electron transport/ mitochondrial/ chloroplast
Contig 256	5	Chlorophyll a/b binding protein CP29	4689382	Vigna radiata	9.26	Cell structure/ chloroplast
Contig 257	5	AB20_PRUPE Auxin-binding protein ABP20 precursor	18201940	P. persica	22.2	Hormone receptor
Contig 269	5	Chlorophyll a/b-binding protein (cab-11) - tomato	100196	Unknown	9.26	Cell structure/ chloroplast
Contig 296	5	ABPA_PRUPE Auxin-binding protein ABP19a precursor	18203684	P. persica	22.2	Hormone receptor
