# Supplementary material for: A blackberry (Rubus L.) expressed sequence tag library for the development of simple sequence repeat markers
Source: BMC Plant Biol. 2008 Jun 20;8:69. doi: 10.1186/1471-2229-8-69 (PMC2474608; doi:10.1186/1471-2229-8-69)
Supplement: Additional file 2 — Test of SSR primer pairs derived from blackberry (Rubus L.) SSR containing EST sequences. Included are contigs to which the sequences were assembled, sequence similarity matches, repeat motif within the sequence, number of repeats of the motif, placement in an open reading frame (ORF, "Yes" if the SSR was present in the ORF, and "No" if the SSR was not present in the ORF), amplification success, and type of polymorphism detected ("No" for no polymorphism, "Size" for a size polymorphism between the two genotypes tested, or "+/-" for a primer pair that amplified at least one product from one of the two genotypes but not the other). [file 1471-2229-8-69-S2.xls]

## Sheet: Sheet1
Additional File 2 - Test of SSR primer pairs derived from blackberry (Rubus L.) SSR containing EST sequences
Included are contigs to which they were assembled, sequence similarity matches, repeat motif within the sequence, number of repeats of the motif, placement in an open reading frame (ORF, “Yes” if the SSR was present in the ORF, and “No” if the SSR was not present in the ORF), amplification success, and type of polymorphism detected (“No” for no polymorphism, “Size” for a size polymorphism between…
Contig	Sequence similarity	Sequence/marker	MoTif	No. Repeats	ORF	Forward/ reverse primers	Amp/ poly
Contig 014	Phospholipase/carboxylesterase family protein	RH_MEa0002cA01	CTCT	8	N	CCCCAAACTCCAAAATCTCA/ TTCTGCTCATCTTTGGGGTC	Yes/ Size
Contig 112	Rac GTPase activating protein 3	RH_MEa0002bA10	AGAG	6	N	GGCTGAGCTGAGCTTTGAAC/ TCCTCTCAAATTACCACCGC	Yes/ Size
Contig 112	Rac GTPase activating protein 3	RH_MEa0011cF09	AGAG	6	N	ATGCATTAAAACCCTCGCAC/ TCCTCTCAAATTACCACCGC	Yes/ No
Contig 119	Chlorophyll a /b binding protein	RH_MEa0014bD05	TAT	24	N	TTGAGCGATGAAATGTGAGC/ AGATCTCGTTGAGCGACGTT	No
Contig 131	Unknown protein	RH_MEa0012cE03	TCTC	13	N	TGCGTGACGGTAATAGTGGA/ GATTATCGGCAATCCCAGAA	Yes/ Size
Contig 131	Unknown protein	RH_MEa0014dC05a	CTCT	7	N	TTGGCTCTCTCTCTCTCCC/ GGCTTTTCCACAAACCAAAA	Yes/ No
Contig 131	Unknown protein	RH_MEa0014dC05b	TGA	4	Y	TGACGATGGAAGAAACATCG/ GAACGTCAGCTTCTACCCCA	No
Contig 143	Unknown protein	RH_MEa0013aE07	GAGA	7	Y	GCCTGACCCGTTTTTACACA/ AATTAGGACCATCCCCAAGG	Yes/ Size
Contig 152	Unknown protein	RH_MEa0013bD09	TCTC	10	Y	GGGTATCTGTTCAGCAAGGC/ CCAAATTCCTTCTTTGCAGC	Yes/ Size
Contig 219	Chlorophyll a/b-binding protein precursor	RH_MEa0013cG02	GAGA	6	Y	GTGAAGGAGCTCAAGAACGG/ CCCGACAACATTGCAAACTA	Yes/ No
Contig 219	Chlorophyll a/b-binding protein precursor	RH_MEa0014bF07	GAGA	6	Y	GTGAAGGAGCTCAAGAACGG/ TACATCACCCGACACCATTG	Yes/ No
Contig 219	Chlorophyll a/b-binding protein precursor	RH_MEa0011dA06	GAGA	6	Y	GTGAAGGAGCTCAAGAACGG/ TTTACATCACCCGACAACCA	No
Contig 219	Chlorophyll a/b-binding protein precursor	RH_MEa0013dB10	GAGA	6	N	GTGAAGGAGCTCAAGAACGG/ CGCCAACATTGCAAAATAAA	No
Contig 219	Chlorophyll a/b-binding protein precursor	RH_MEa0013dE06	GAGA	6	N	GTGAAGGAGCTCAAGAACGG/ CGGCAAACATTGCAAACTAA	No
Contig 263	Unknown protein	RH_MEa0013bC06	TCTC	9	N	GAGATGGAGAGCCACCTGAA/ CCTGGACAATTAAAAATGGCA	No
Contig 270	Unknown protein	RH_MEa0015dA03	CTT	21	Y	TACCCTCATGTCCTCCCAAG/ TTCAGCTTCTTCTTCTGCTGG	Yes/ No
Singleton	Cytochrome P450	RH_MEa0013bG01	GAGA	19	Y	CCCTCCATCTCCACCATAAA/ GTAAGGCCACCCCATTGAG	Yes/ Size
Singleton	Chloroplast-targeted copper chaperone	RH_MEa0014bD04	CTCT	8	Y	TTGGTAGCTCCCTCTCCC/ GATGAGGAGGATGAGGCTTG	Yes/ +/-
Singleton	Zeta-carotene desaturase ZDS2	RH_MEa0015aD04	AGAG	11	N	CCCTCAGCATCTCCTCTACG/ GAGAAGAGCGAACCCAGATG	Yes/ No
Singleton	RP19 gene for chloroplast ribosomal protein CL9	RH_MEa0013cH04	AGAG	9	N	TTGGCGAGAGAGAGAGACA/ AGCAACGAGGAAGAAGTCCA	No
Singleton	40S ribosomal protein SA	RH_MEa0012cA12	TCTC	9	N	GGAGGCGTTTTCAGTTCAGA/ CAGCCAGCTGAAGTTTCTCC	No
Singleton	Auxin-repressed protein	RH_MEa0016dE01	TATA	8	N	GGTATTGGAGAAAGGAGCCC/ CAGCAACCCTCGAACTTAGC	No
Singleton	Major latex-like protein	RH_MEa0016aG06	ATAT	8	N	TCAAGGCATAAAAGGGATCG/ AAACCAGCAGTGCGTAGACA	No
Singleton	Ubiquitin fusion-degradation protein	RH_MEa0001cE11	TCTC	6	Y	GACCTTCAAAGCGAACACCT/ CTTTCAAGTTGCGGCTTTTC	No
Singleton	Unknown protein	RH_MEa0010bE05	CTCT	9	Y	CCTTGAGAGAGCCTCCAAAC/ TCTCTCCACGAAGGAGCATT	Yes/ Size
Singleton	Unknown protein	RH_MEa0007aB01	CTCT	7	N	TGGTGGTTCACCGTTCACTA/ GAAATGCTTGAAGCCGAGAG	Yes/ No
Singleton	Unknown protein	RH_MEa0008cA04	CTCT	7	N	CACTCTCGCTTGCTTGTCTG/ GATTCAAAGGCCGTCAAAAA	Yes/ No
Singleton	Unknown protein	RH_MEa0012aF05	AGAG	7	Y	TTGAAGTTCGAAGTGGGCTT/ ATGTTGCGGAACCTTTCTTG	Yes/ No
Singleton	Unknown protein	RH_MEa0007aA09	CTCT	7	N	GGACCACCGGCCTTCTC/ ATCGAGATGGCTTCAGATGG	No
Singleton	No similarity	RH_MEa0001dD07	AGAG	7	N	TCACCCACCTACTTTCCCAG/ GTGATTCGGAGGTGGACTGT	Yes/ Size
Singleton	No similarity	RH_MEa0013cF08	TCTC	7	Y	TTTGTCTCCGTCTTTTTGCC/ CCTCCGAAGAAAAACAGCAG	Yes/ Size
Singleton	No similarity	RH_MEa0001cD05	ATAT	8	N	GGCACTTTTAGTCGCAGCTC/ TCCTGGTCTTTTTCCTGCAA	Yes/ No
Singleton	No similarity	RH_MEa0012cC08	ATAT	7	N	TTGGGCTTGCAAGACTTTTT/ ATGTTTTGGCTTGGGATGTC	Yes/ No
